# Supplementary material for: An MRI‐based machine learning radiomics can predict short‐term response to neoadjuvant chemotherapy in patients with cervical squamous cell carcinoma: A multicenter study
Source: Cancer Med. 2023 Sep 29;12(19):19383–93. doi: 10.1002/cam4.6525 (PMC10587964; doi:10.1002/cam4.6525)
Supplement: Supplementary file 1 — Appendix S1 [file CAM4-12-19383-s001.csv]

ICC features
glcm_JointAverage_log-sigma-1-0-mm-3D
glszm_SmallAreaLowGrayLevelEmphasis_wavelet-LHH
firstorder_MeanAbsoluteDeviation_log-sigma-2-0-mm-3D
glcm_Idmn_wavelet-LHL
glszm_GrayLevelNonUniformityNormalized_log-sigma-1-0-mm-3D
glrlm_RunVariance_wavelet-HHH
firstorder_TotalEnergy_exponential
glszm_LargeAreaLowGrayLevelEmphasis_wavelet-HHL
glszm_SmallAreaLowGrayLevelEmphasis_wavelet-LLL
firstorder_Energy_wavelet-HHL
glszm_ZoneVariance_wavelet-HHL
glcm_InverseVariance_wavelet-HHL
glrlm_LongRunEmphasis_log-sigma-1-0-mm-3D
glcm_ClusterShade_square
glrlm_RunEntropy_wavelet-LLL
glcm_MaximumProbability_original
glrlm_ShortRunHighGrayLevelEmphasis_wavelet-HLH
glcm_Idmn_wavelet-LLH
firstorder_Entropy_exponential
gldm_LargeDependenceHighGrayLevelEmphasis_wavelet-LLH
glcm_InverseVariance_log-sigma-2-0-mm-3D
firstorder_10Percentile_logarithm
gldm_SmallDependenceHighGrayLevelEmphasis_exponential
glszm_ZoneEntropy_exponential
gldm_LowGrayLevelEmphasis_logarithm
firstorder_Skewness_wavelet-HLL
firstorder_Uniformity_wavelet-LHL
glrlm_GrayLevelNonUniformityNormalized_square
firstorder_Skewness_square
glcm_Correlation_wavelet-HLL
glrlm_RunVariance_logarithm
glrlm_RunPercentage_wavelet-LLH
glcm_Autocorrelation_square
glcm_Idm_log-sigma-1-0-mm-3D
firstorder_InterquartileRange_logarithm
glcm_JointAverage_wavelet-HLL
gldm_HighGrayLevelEmphasis_original
glszm_HighGrayLevelZoneEmphasis_wavelet-HLH
firstorder_Uniformity_wavelet-LLH
firstorder_90Percentile_wavelet-LLH
ngtdm_Strength_log-sigma-1-0-mm-3D
glcm_Correlation_wavelet-HLH
glcm_SumEntropy_wavelet-LLL
glszm_ZonePercentage_squareroot
firstorder_90Percentile_wavelet-LLL
gldm_GrayLevelVariance_wavelet-LHL
glcm_JointAverage_squareroot
glszm_LargeAreaHighGrayLevelEmphasis_log-sigma-1-0-mm-3D
glszm_SmallAreaEmphasis_wavelet-HHH
firstorder_Uniformity_wavelet-HHL
glszm_SmallAreaHighGrayLevelEmphasis_original
glrlm_RunLengthNonUniformity_exponential
glcm_ClusterTendency_squareroot
ngtdm_Complexity_squareroot
glcm_DifferenceAverage_wavelet-HHH
firstorder_Entropy_original
ngtdm_Contrast_wavelet-LHL
gldm_GrayLevelNonUniformity_wavelet-LLH
glcm_DifferenceVariance_wavelet-LHH
glrlm_LongRunLowGrayLevelEmphasis_wavelet-LLH
glcm_DifferenceAverage_square
gldm_LargeDependenceEmphasis_wavelet-LLL
glcm_JointEntropy_wavelet-LHH
gldm_HighGrayLevelEmphasis_wavelet-HLL
glrlm_GrayLevelNonUniformity_logarithm
glszm_ZoneEntropy_wavelet-LHL
glszm_HighGrayLevelZoneEmphasis_wavelet-HHL
glrlm_RunEntropy_wavelet-HLL
glcm_Id_original
glcm_Imc2_wavelet-LLH
glcm_Imc2_log-sigma-3-0-mm-3D
glrlm_ShortRunLowGrayLevelEmphasis_squareroot
firstorder_90Percentile_wavelet-HHH
glszm_HighGrayLevelZoneEmphasis_wavelet-HHH
glcm_Idmn_logarithm
glszm_LowGrayLevelZoneEmphasis_logarithm
gldm_LargeDependenceEmphasis_wavelet-LHH
firstorder_Mean_wavelet-HHH
glcm_MaximumProbability_wavelet-HLH
glszm_HighGrayLevelZoneEmphasis_original
glcm_MaximumProbability_wavelet-LHL
glszm_GrayLevelNonUniformity_logarithm
gldm_LowGrayLevelEmphasis_wavelet-HHL
glcm_Imc1_wavelet-HHL
gldm_SmallDependenceLowGrayLevelEmphasis_original
ngtdm_Complexity_wavelet-LHL
glrlm_GrayLevelNonUniformity_wavelet-LHH
firstorder_Median_wavelet-HLL
gldm_GrayLevelVariance_wavelet-HHL
glrlm_RunVariance_square
glrlm_RunLengthNonUniformityNormalized_wavelet-HHL
glszm_SmallAreaEmphasis_squareroot
glcm_Idn_square
glrlm_LongRunHighGrayLevelEmphasis_exponential
firstorder_InterquartileRange_log-sigma-2-0-mm-3D
firstorder_Minimum_square
glcm_JointEntropy_log-sigma-3-0-mm-3D
glszm_GrayLevelNonUniformity_wavelet-LHH
glcm_Id_log-sigma-3-0-mm-3D
glszm_GrayLevelNonUniformity_log-sigma-2-0-mm-3D
glcm_ClusterShade_wavelet-LLL
gldm_DependenceNonUniformityNormalized_wavelet-HHH
gldm_LargeDependenceHighGrayLevelEmphasis_wavelet-HHH
firstorder_Variance_wavelet-HLL
glcm_Imc1_log-sigma-1-0-mm-3D
ngtdm_Coarseness_wavelet-HHH
glcm_SumEntropy_wavelet-HLL
glrlm_ShortRunLowGrayLevelEmphasis_logarithm
ngtdm_Busyness_wavelet-LLL
firstorder_Entropy_wavelet-HHL
gldm_DependenceNonUniformityNormalized_wavelet-HHL
glrlm_GrayLevelVariance_log-sigma-1-0-mm-3D
gldm_SmallDependenceEmphasis_wavelet-LLH
glszm_SmallAreaHighGrayLevelEmphasis_wavelet-HLL
firstorder_10Percentile_squareroot
ngtdm_Contrast_wavelet-LHH
glszm_GrayLevelVariance_square
glcm_Id_log-sigma-2-0-mm-3D
glcm_Contrast_square
glrlm_RunLengthNonUniformity_wavelet-LHH
glrlm_GrayLevelNonUniformity_wavelet-HLH
glcm_JointAverage_wavelet-LLL
glcm_Autocorrelation_log-sigma-1-0-mm-3D
gldm_DependenceNonUniformityNormalized_log-sigma-3-0-mm-3D
glcm_Correlation_square
glszm_SizeZoneNonUniformityNormalized_wavelet-HLL
firstorder_TotalEnergy_wavelet-LHL
glrlm_LongRunEmphasis_wavelet-HLH
gldm_LargeDependenceLowGrayLevelEmphasis_wavelet-HHH
glszm_ZoneEntropy_original
glszm_LowGrayLevelZoneEmphasis_wavelet-LLL
firstorder_Variance_wavelet-HHL
glcm_InverseVariance_wavelet-LHH
firstorder_RobustMeanAbsoluteDeviation_log-sigma-3-0-mm-3D
gldm_SmallDependenceLowGrayLevelEmphasis_wavelet-HHH
glrlm_GrayLevelVariance_wavelet-HHH
gldm_LargeDependenceEmphasis_exponential
glrlm_LowGrayLevelRunEmphasis_wavelet-HLH
ngtdm_Complexity_exponential
glrlm_LowGrayLevelRunEmphasis_wavelet-LLL
glszm_SmallAreaHighGrayLevelEmphasis_wavelet-HHL
glrlm_LongRunHighGrayLevelEmphasis_wavelet-LHH
glszm_LargeAreaEmphasis_wavelet-LLH
glrlm_GrayLevelVariance_wavelet-HLH
gldm_DependenceNonUniformity_square
gldm_SmallDependenceHighGrayLevelEmphasis_wavelet-HLL
glrlm_RunLengthNonUniformityNormalized_log-sigma-1-0-mm-3D
glcm_Correlation_wavelet-LHL
glszm_SmallAreaLowGrayLevelEmphasis_wavelet-LLH
glszm_ZoneVariance_log-sigma-1-0-mm-3D
glrlm_HighGrayLevelRunEmphasis_log-sigma-3-0-mm-3D
glrlm_RunVariance_wavelet-LHH
glszm_LowGrayLevelZoneEmphasis_exponential
shape_Elongation_original
glszm_HighGrayLevelZoneEmphasis_square
firstorder_Range_original
gldm_LowGrayLevelEmphasis_exponential
glcm_Imc2_logarithm
firstorder_Mean_squareroot
glszm_GrayLevelVariance_wavelet-LLH
glcm_DifferenceAverage_original
glcm_Idn_wavelet-HHL
shape_Maximum2DDiameterSlice_original
glcm_DifferenceVariance_wavelet-LHL
glcm_Autocorrelation_wavelet-LLL
firstorder_Kurtosis_square
glrlm_LongRunLowGrayLevelEmphasis_wavelet-LLL
firstorder_Range_wavelet-HLL
glszm_SmallAreaEmphasis_log-sigma-2-0-mm-3D
firstorder_RobustMeanAbsoluteDeviation_wavelet-LLH
glszm_LargeAreaEmphasis_wavelet-HHL
glszm_GrayLevelNonUniformity_exponential
gldm_HighGrayLevelEmphasis_wavelet-LLH
firstorder_Kurtosis_squareroot
firstorder_InterquartileRange_wavelet-LHL
glszm_GrayLevelNonUniformityNormalized_wavelet-LHL
glszm_LowGrayLevelZoneEmphasis_wavelet-HLH
gldm_DependenceVariance_squareroot
firstorder_Entropy_wavelet-HHH
glszm_GrayLevelNonUniformityNormalized_log-sigma-2-0-mm-3D
shape_SurfaceArea_original
glrlm_LongRunEmphasis_wavelet-HHH
glcm_Idn_wavelet-LHH
glrlm_LongRunLowGrayLevelEmphasis_logarithm
glrlm_ShortRunHighGrayLevelEmphasis_log-sigma-2-0-mm-3D
firstorder_Energy_log-sigma-2-0-mm-3D
gldm_LowGrayLevelEmphasis_wavelet-HHH
glrlm_RunLengthNonUniformityNormalized_wavelet-HLL
gldm_SmallDependenceHighGrayLevelEmphasis_wavelet-HHL
glcm_Imc1_log-sigma-2-0-mm-3D
glrlm_RunVariance_original
glszm_SmallAreaLowGrayLevelEmphasis_exponential
glcm_Idn_exponential
glcm_ClusterTendency_wavelet-LLH
firstorder_RobustMeanAbsoluteDeviation_wavelet-HHH
glszm_GrayLevelVariance_log-sigma-1-0-mm-3D
glszm_LargeAreaLowGrayLevelEmphasis_log-sigma-1-0-mm-3D
glcm_Idmn_log-sigma-2-0-mm-3D
glszm_LargeAreaEmphasis_wavelet-HLH
glcm_Idm_wavelet-HHH
firstorder_Kurtosis_wavelet-HLL
glrlm_LowGrayLevelRunEmphasis_log-sigma-2-0-mm-3D
firstorder_Maximum_wavelet-LHL
glcm_DifferenceEntropy_wavelet-HLH
ngtdm_Coarseness_wavelet-HLL
glrlm_LongRunEmphasis_wavelet-LHL
glrlm_HighGrayLevelRunEmphasis_wavelet-LLH
glszm_ZonePercentage_logarithm
glcm_Idmn_squareroot
glcm_Imc2_original
glszm_SizeZoneNonUniformity_log-sigma-1-0-mm-3D
firstorder_Variance_wavelet-HHH
glszm_LargeAreaEmphasis_squareroot
glcm_Idmn_wavelet-HLL
glrlm_GrayLevelNonUniformityNormalized_exponential
glrlm_GrayLevelNonUniformity_exponential
firstorder_Maximum_logarithm
firstorder_Maximum_log-sigma-1-0-mm-3D
